# Supplementary material for: Stearoyl-CoA Desaturases1 Accelerates Non-Small Cell Lung Cancer Metastasis by Promoting Aromatase Expression to Improve Estrogen Synthesis
Source: Int J Mol Sci. 2023 Apr 6;24(7):6826. doi: 10.3390/ijms24076826 (PMC10095487; doi:10.3390/ijms24076826)
Supplement: Supplementary file 1 [file ijms-24-06826-s001.zip]

Archive with 1 entries (1 files):
- ijms-2255609-supplementary.pdf
